# Supplementary material for: Do Breastfeeding History and Diet Quality Predict Inhibitory Control at Preschool Age?
Source: Nutrients. 2021 Aug 10;13(8):2752. doi: 10.3390/nu13082752 (PMC8398217; doi:10.3390/nu13082752)
Supplement: Supplementary file 1 [file nutrients-13-02752-s001.zip]

Archive with 1 entries (1 files):
- nutrients-1299318-supplementary.pdf
